# Supplementary material for: Adaptations of an RNA virus to increasing thermal stress
Source: PLoS One. 2017 Dec 21;12(12):e0189602. doi: 10.1371/journal.pone.0189602 (PMC5739421; doi:10.1371/journal.pone.0189602)
Supplement: S1 Table — Laboratory collection numbers (BK numbers) are included for request purposes. All other data presented in this study (including this table, other Supporting Information, and the Data Repository) use the project-specific (PRESS) numbers. Mutations are labeled in order ancestral base (amino acid)—position—mutated base (amino acid), where the position is measured from the first nucleotide of the NCBI Reference Sequence for the S segment of Φ6 Cystovirus (Accession# NC_003714) or the first amino acid of the protein. We also note the presence of any additional (i.e., non-engineered) mutations present in the mutant viral clones. We account for the effects of these mutations with the “matched” viral clones; see S1 Text. (XLSX) [file pone.0189602.s001.xlsx]

## Sheet: Table S1
BK Number	Project Number	Organism	Species	Plasmid (bacterial strains)	Description	Source	Reference	Additional mutations (engineered strains)
225	PRESS 18	Bacteria	Pseudomonas syringae pv phaseolicola HB10Y	none	Laboratory host for phi-6	C. Burch
258	PRESS 23	Bacteria	P. phaseolicola HB10Y	pLM1086 (T7 RNA polymerase)	Transformation host for phi-6 plasmids (Original name LM2691)	C. Burch	[36, 37]
230	PRESS 28	Bacteria	Escherichia coli JM109	pLM687 (phi-6 L segment in pT7T319U)	Storage strain for L segment plasmid (Original name LM4286)	L. Mindich	[31]
226	PRESS 29	Bacteria	E. coli JM109	pLM659 (phi-6 S segment in pT7T319U)	Storage strain for S segment plasmid (Original name LM4285)	L. Mindich	[33, 34]
227	PRESS 30	Bacteria	E. coli JM109	pLM656 (phi-6 M segment in pT7T319U)	Storage strain for M segment plasmid (Original name LM4284)	L. Mindich	[40]
228	PRESS 31	Bacteria	E. coli JM109	pLM857 (phi-6 M segment + lacH in pT7T319U)	Storage strain for blue/white marked M segment plasmid (Original name LM987)	L. Mindich	[32]
231	PRESS 32	Bacteria	P. phaseolicola HB10Y	pLM746B (lac omega)	Host for visualizing blue/white plaques (Original name 1034)	L. Mindich	[35]
107	PRESS 53	Bacteria	E. coli DH5alpha	none	Storage strain for engineered plasmids
368	PRESS 1	Virus	phi-6 Cystovirus		Single plaque used to initialize experimental evolution	Plasmids from PRESS 28, 29, 30	NCBI accession #MF352213, MF352214, MF352215
370	PRESS 4	Virus	phi-6 Cystovirus		LacH marked virus for blue/white screening	Plasmids from PRESS 28, 29, 31
352	PRESS 67	Bacteria	E. coli XL1-Blue	S plasmid with a590g (P8 I96V)		This study
353	PRESS 69	Bacteria	E. coli DH5alpha	S plasmid with g629a (P8 V109I).	Plasmid made by T4 ligation of a PCR product	This study
354	PRESS 71	Bacteria	E. coli XL1-Blue	S plasmid with a1989g (P5 R124G)		This study
355	PRESS 73	Bacteria	E. coli XL1-Blue	S plasmid with g2238a (P5 V207I)		This study
356	PRESS 75	Bacteria	E. coli XL1-Blue	S plasmid with g2238t (P5 V207F)		This study
371	PRESS 83	Virus	phi-6 Cystovirus		Mutant with P8 I96V	Plasmids from PRESS 28, 30, 67
372	PRESS 84	Virus	phi-6 Cystovirus		Mutant with P8 V109I	Plasmids from PRESS 28, 30, 69
373	PRESS 85	Virus	phi-6 Cystovirus		Mutant with P8 V109I; matched sample for tt deletion.	Plasmids from PRESS 28, 30, 69		tt deletion at 2443
374	PRESS 90	Virus	phi-6 Cystovirus		Mutant with P5 R124G	Plasmids from PRESS 28, 30, 71		tt deletion at 2443
375	PRESS 94	Virus	phi-6 Cystovirus		Mutant with P5 V207I	Plasmids from PRESS 28, 30, 73		t deletion at 2443
376	PRESS 96	Virus	phi-6 Cystovirus		Mutant with P5 V207F	Plasmids from PRESS 28, 30, 75		t deletion at 2443
377	PRESS 102	Virus	phi-6 Cystovirus		Reverse genetics control (no mutations with respect to ancestor)	Plasmids from PRESS 28, 29, 30
357	PRESS 105	Bacteria	E. coli XL1-Blue	S plasmid with g2276a (P5 W219*)		This study
358	PRESS 106	Bacteria	E. coli XL1-Blue	S plasmid with a510g (P8 Q69R)		This study
359	PRESS 107	Bacteria	E. coli XL1-Blue	S plasmid with a596g (P8 N98D)		This study
379	PRESS 114	Virus	phi-6 Cystovirus		Mutant with P8 N98D	Plasmids from PRESS 28, 30, 107		c1838a (synonymous), t deletion at 2443
381	PRESS 122	Virus	phi-6 Cystovirus		Mutant with P5 W219*	Plasmids from PRESS 28, 30, 105
382	PRESS 128	Virus	phi-6 Cystovirus		Mutant with P8 Q69R	Plasmids from PRESS 28, 30, 106		c1838a (synonymous)
361	PRESS 151	Bacteria	E. coli XL1-Blue	S plasmid with a1991t (P5 R124S)		This study
383	PRESS 158	Virus	phi-6 Cystovirus		Mutant with P5 R124S	Plasmids from PRESS 28, 30, 151
363	PRESS 168	Bacteria	E. coli XL1-Blue	S plasmid with g2220a (P5 E201K)		This study
365	PRESS 173	Bacteria	E. coli XL1-Blue	S plasmid with g2220a + a1991t (P5 E201K + P5 R124S)		This study, using plasmid from PRESS 168
366	PRESS 174	Bacteria	E. coli XL1-Blue	S plasmid with a510g + a1991t (P8 Q69R + P5 R124S)		This study, using plasmid from PRESS 106
387	PRESS 182	Virus	phi-6 Cystovirus		Mutant with P5 E201K + P5 R124S	Plasmids from PRESS 28, 30, 173
388	PRESS 184	Virus	phi-6 Cystovirus		Mutant with P5 E201K + P5 R124S; matched sample for t insertion + t deletion.	Plasmids from PRESS 28, 30, 173		tinsertion at 2376, t deletion at 2443
389	PRESS 192	Virus	phi-6 Cystovirus		Mutant with P8 Q69R + P5 R124S	Plasmids from PRESS 28, 30, 174		tinsertion at 2376, t deletion at 2443
390	PRESS 203	Virus	phi-6 Cystovirus		Mutant with P5 E201K	Plasmids from PRESS 28, 30, 168		tinsertion at 2376, t deletion at 2443
