# Supplementary material for: Adaptations of an RNA virus to increasing thermal stress
Source: PLoS One. 2017 Dec 21;12(12):e0189602. doi: 10.1371/journal.pone.0189602 (PMC5739421; doi:10.1371/journal.pone.0189602)
Supplement: S2 Table — (XLSX) [file pone.0189602.s002.xlsx]

## Sheet: Table S2
Transfer	Gradual	Moderate	Sudden	Control
0	25	25	25	25
1	44.9	44.9	50	25
2	45.6	45.9	50	25
3	45.9	46.2	50	25
4	46.1	46.4	50	25
5	46.2	46.6	50	25
6	46.3	46.7	50	25
7	46.4	46.8	50	25
8	46.5	46.9	50	25
9	46.6	47.1	50	25
10	46.6	47.2	50	25
11	46.7	47.3	50	25
12	46.8	47.4	50	25
13	46.8	47.6	50	25
14	46.9	47.7	50	25
15	47	48	50	25
16	47	48.3	50	25
17	47.1	50	50	25
18	47.1	50	50	25
19	47.2	50	50	25
20	47.3	50	50	25
21	47.3	50	50	25
22	47.4	50	50	25
23	47.5	50	50	25
24	47.6	50	50	25
25	47.6	50	50	25
26	47.7	50	50	25
27	47.8	50	50	25
28	48	50	50	25
29	48.1	50	50	25
30	48.3	50	50	25
31	48.6	50	50	25
32	50	50	50	25
