# Supplementary material for: Adaptations of an RNA virus to increasing thermal stress
Source: PLoS One. 2017 Dec 21;12(12):e0189602. doi: 10.1371/journal.pone.0189602 (PMC5739421; doi:10.1371/journal.pone.0189602)
Supplement: S3 Table — During pilot experiments, replicate lineages of the ancestral Φ6 used in this study were propagated for 30 transfers with heat shocks at a constant temperature between 45°C and 52°C. In these lineages, the heat shock temperature is denoted by “T” (e.g., “T47” indicates the lineage was heat shocked at 47°C), and “R” indicates the replicate number assigned to the population (e.g., “R1” indicates replicate 1). Mutations found in multiple replicate populations, e.g. populations 1, 2, and 3, are denoted with dashes, e.g., R1-3. Lineages from the evolution experiment presented in this study are denoted with a letter representing their treatment (Gradual, G; Moderate, M; Sudden, S; and Control, C) and a number indicating the replicate. Nucleotide changes are numbered from the start of the NCBI Reference Sequence for the S segment of Φ6 Cystovirus (Accession# NC_003714); amino acid changes are numbered from the first amino acid of the protein. (XLSX) [file pone.0189602.s003.xlsx]

## Sheet: Table S3 - rampup mus Final
Gene	Nucleotide change	Amino acid change	Lineages	Pilot lineages
gene 8	a510g	gln 69 arg	G4, G1	T50 R3
gene 8	a590g	ile 96 val	S2, S3	T47 R2, T50 R4, 6, & 7, T52 R1
gene 8	a596g	asn 98 asp	G5, G2	T50 R4
gene 8	g629a	val 109 ile	M1, M4, M5	T47 R1
gene 5	c1625t	synonymous	C4	none
gene 5	a1675g	lys 19 arg	M2	none
gene 5	a1989g	arg 124 gly	C1-5, G2-5, M1 & 3-5, S1-5	T47 R1-2, T48 R1-2, T50 R1-7, T52 R1-2
gene 5	a1991t	arg 124 ser	G1	none
gene 5	g2220a	glu 201 lys	M2, G1, S5	none
gene 5	g2229c	val 204 leu	M3	none
gene 5	g2238a	val 207 ile	M2	T50 R3
gene 5	g2238t	val 207 phe	G3	T50 R5
gene 5	g2241a	ala 208 thr	G5	none
gene 5	g2275a	trp 219 STOP	C5	none
gene 5	g2276a	trp 219 STOP	C3	T52 R1-2
gene 5	g2282c	STOP 221 tyr	C2	none
