# Supplementary material for: Adaptations of an RNA virus to increasing thermal stress
Source: PLoS One. 2017 Dec 21;12(12):e0189602. doi: 10.1371/journal.pone.0189602 (PMC5739421; doi:10.1371/journal.pone.0189602)
Supplement: S4 Table — The engineered mutation is indicated with upper case in the nucleotide sequence. Where not otherwise stated in Reverse engineering (Methods), primers were prepared according to instructions in the QuikChange II mutagenesis kit. Primers for mutant V109I in P8 were given a standard desalting and used in a T4 ligation reaction; melting temperatures for these primers were calculated using the OligoAnalyzer (Integrated DNA Technologies, https://www.idtdna.com/calc/analyzer). (XLSX) [file pone.0189602.s004.xlsx]

## Sheet: Table S4
Mutation	Primer sequence	Tm (deg. C)
P8 V109I	5'Phos gct gga act gAt cga aga tgc	56.1
P8 V109I	5'Phos tct tcg cgg tac tga ccg	57
P8 I96V	cag ccg gat ttc Gtc ggt aac ctc ggt c	77.9
P8 I96V	gac cga ggt tac Cga cga aat ccg gct g	77.9
P5 R124G	gca gac gtg gga tGg act ccg tcg ttt ag	77.8
P5 R125G	cta aac gac gga gtc Cat ccc acg tct gc	77.8
P5 V207F	ctg tcg cgg cgT ttg cgg ctg cg	78.5
P5 V207F	cgc agc cgc aaA cgc cgc gac ag	78.5
P5 V207I	ctg tcg cgg cgA ttg cgg ctg cg	78.5
P5 V207I	cgc agc cgc aaT cgc cgc gac ag	78.5
P5 W219*	cat gtc aaa gag agt tgA gct tag ccc tga act g	77.9
P5 W219*	cag ttc agg gct aag cTc aac tct ctt tga cat g	77.9
P8 Q69R	gac gcc tat cag cGg ctt ctg gag aat cat c	78.9
P8 Q69R	gat gat tct cca gaa gcC gct gat agg cgt c	78.9
P8 N98D	cgg att tca tcg gtG acc tcg gtc agt acc	79
P8 N98D	ggt act gac cga ggt Cac cga tga aat ccg	79
P5 E201K	ccg aag caa agc Aag gcc gct gtc gc	78.4
P5 E201K	gcg aca gcg gcc tTg ctt tgc ttc gg	78.4
P5 R124S	cag acg tgg gat agT ctc cgt cgt tta ggc	79.2
P5 R124S	gcc taa acg acg gag Act atc cca cgt ctg	79.2
